# Supplementary material for: Constructing Efficient CuO-Based CO Oxidation Catalysts with Large Specific Surface Area Mesoporous CeO2 Nanosphere Support
Source: Nanomaterials (Basel). 2024 Mar 7;14(6):485. doi: 10.3390/nano14060485 (PMC10974734; doi:10.3390/nano14060485)
Supplement: Supplementary file 1 [file nanomaterials-14-00485-s001.zip]

Archive with 1 entries (1 files):
- nanomaterials-2894642-supplementary.pdf
